# Supplementary material for: Male-Type Depression Mediates the Relationship between Avoidant Coping and Suicidal Ideation in Men
Source: Int J Environ Res Public Health. 2022 Aug 31;19(17):10874. doi: 10.3390/ijerph191710874 (PMC9517898; doi:10.3390/ijerph191710874)
Supplement: Supplementary file 1 [file ijerph-19-10874-s001.zip]

Archive with 1 entries (1 files):
- ijerph-1873692-supplementary.pdf
